# Supplementary material for: Aggregate morphing of self-aligning soft active disks in semi-confined geometry
Source: Sci Rep. 2024 Nov 11;14:27505. doi: 10.1038/s41598-024-77219-7 (PMC11555235; doi:10.1038/s41598-024-77219-7)
Supplement: Supplementary file 1 — Supplementary Information. [file 41598_2024_77219_MOESM1_ESM.zip]

Archive with 4 entries (3 files):
- Movies/
- Movies/Movie3_CW5.0_Lambda0.5.mp4
- Movies/Movie1_CW3.0_Lambda0.5.mp4
- Movies/Movie2_CW2.12_Lambda0.5.mp4
